# Supplementary material for: Synthesis, Antimicrobial Activity and Cytotoxicity of Novel (Piperidin-4-yl)adamantane-1-carboxylate N-Substituted Derivatives
Source: Molecules. 2026 Jan 27;31(3):439. doi: 10.3390/molecules31030439 (PMC12899892; doi:10.3390/molecules31030439)
Supplement: Supplementary file 1 [file molecules-31-00439-s001.zip]

Archive with 1 entries (1 files):
- molecules-4045809-Supplementary.pdf
